# Supplementary material for: Drivers of Routine and Outbreak Vaccination Uptake in the Western Democratic Republic of Congo: An Exploratory Study in Ten Health Zones
Source: Vaccines (Basel). 2022 Jul 1;10(7):1066. doi: 10.3390/vaccines10071066 (PMC9320175; doi:10.3390/vaccines10071066)
Supplement: Supplementary file 1 [file vaccines-10-01066-s001.zip]

Archive with 1 entries (1 files):
- vaccines-1760859-supplementary.xlsx
