# Supplementary material for: Drivers of Routine and Outbreak Vaccination Uptake in the Western Democratic Republic of Congo: An Exploratory Study in Ten Health Zones
Source: Vaccines (Basel). 2022 Jul 1;10(7):1066. doi: 10.3390/vaccines10071066 (PMC9320175; doi:10.3390/vaccines10071066)
Supplement: Supplementary file 1 [file vaccines-10-01066-s001.zip › vaccines-1760859-supplementary.xlsx]

## Sheet: questions
code for anwsers	Section C
select_one io9hc65	Avez-vous connu de problèmes liés à la chaîne du froid depuis l’année dernière ?	Supply chain
select_one vc2rq06	En général, depuis l’année dernière, y a-t-il eu suffisamment de seringues et autres équipements pour les activités de vaccination ?	Supply chain
select_one mk0dw91	En général, depuis l’année dernière, y-a-t-il eu suffisamment de vaccins en stock ?	Supply chain
select_one oy5ow63	Pensez-vous qu’il soit important de vacciner ?	Belief
select_one vg0ac80	Pensez-vous que les vaccins sont sûrs ?	Belief
select_one fe4pk35	Pensez-vous que les vaccins sont efficaces ?	Belief
select_one gi2eu79	Pensez-vous que c’est grâce à la vaccination que plusieurs maladies infectieuses n’existent pratiquement plus ?	Belief
select_one iv3pu30	Pour les maladies infectieuses qui ne sont plus ou peu présentes dans votre village, pensez-vous que continuer à vacciner contre ces maladies reste nécessaire ?	Knowledge
select_one pv9lv19	Pensez-vous qu’il soit important que le plus grand nombre possible d’enfants de moins de 5 ans soient vaccinés pour lutter contre les maladies infectieuses ?	Knowledge
select_one rj7oe47	Pensez-vous que la plupart des effets secondaires (fièvre, malaises, douleurs,...) commencent le jour même de la vaccination et disparaissent rapidement	Knowledge
select_one iv3bk76	Pensez-vous que l’allaitement maternel est aussi efficace dans la prévention des maladies que la vaccination ?	Knowledge
select_one cx1xp71	Les vaccins recommandés pour les enfants de moins de cinq ans sont-ils sûrs ?	Trust
select_one ip53z78	Est-il important pour tout le monde que les enfants de moins de cinq ans soient vaccinés selon les recommandations ?	Trust
select_one ow9yc70	Si je ne me fais pas vacciner, alors le risque je contracte ou transmette une maladie infectieuse est"	Risk perception of VPDs
select_one xv1gd30	Si je me fais vacciner, alors le risque que mon enfant ou moi-même allons développer des effets secondaires est	Risk perception of side effects
select_one cr9uz84	Pensez-vous que la vaccination est nécessaire ?	Attitude
select_one nd2hy77	Pensez-vous que la vaccination est acceptée socialement ?	Attitude
select_one zy8du76	Pensez-vous que la vaccination est souhaitée par la communauté ?	Attitude
code for anwsers	Section D
select_one pd4ca54	Avez- vous confiance aux scientifiques impliqués dans le développement et l’expérimentation de vaccins ?	Trust
select_one ka61w71	Avez- vous confiance au ministère de la santé qui établit des recommandations sur les vaccins et contrôle leurs sécurités ?	Trust
select_one vf2rj38	Avez-vous confiance en la personne qui administre le vaccin?	Trust
select_one vh9cc71	Avez-vous confiance au centre de vaccination?	Trust
select_one nk18b68	Avez-vous confiance au système de santé si vous ou votre enfant tombaient malades?	Trust
select_one lq1so59	Pensez-vous que le personnel du service de vaccination est une source fiable d’information sur la vaccination ?	Trust
select_one ht9ua02	Pensez-vous que le personnel du service de vaccination a le souci de protéger au mieux votre (vos) enfant(s) lorsqu’il recommande des vaccins	Trust
code for anwsers	Section E
select_one qk83r69	Avez-vous connaissance de cas récents de Tuberculose dans votre communauté ?	Awarness of people affected
select_one dq5va93	Avez-vous connaissance de cas récents de Rougeole dans votre communauté?	Awarness of people affected
select_one sk1kr56	Avez-vous connaissance de cas récents de Poliomyélite dans votre communauté?	Awarness of people affected
select_one ha59c46	Avez-vous connaissance de cas récents de Choléra dans votre communauté?	Awarness of people affected
select_one dd7re64	Avez-vous connaissance de cas récents d’Ebola dans votre communauté?	Awarness of people affected
select_one at6iw95	Avez-vous connaissance de cas récents de COVID-19 dans votre communauté?	Awarness of people affected
select_one wg6uk58	De manière générale, pensez-vous que vous disposez de suffisamment d’informations pour décider de vous faire vacciner ?	Feeling informed
select_one nq3lz12	Le BCG est destiné à être administré aux enfants le plus tôt possible après la naissance. Êtes-vous en accord avec cela ?	Vaccine acceptance BCG (routine vacccines)
select_one oe8xe86	La vaccination contre la rougeole est administrée vers l’âge de 9 mois. Êtes-vous d’accord avec cet âge de vaccination?	Vaccine acceptance easles (routine vacccines)
select_one pv0zw00	Si une épidémie de poliomyélite se déclenchait et qu’une vaccination supplémentaire contre la poliomyélite était proposée, accepteriez-vous d’être vacciné ?	Vaccine acceptance polio (routine vacccines)
select_one bf05u20	Accepteriez-vous d’être vacciné contre le choléra (à nouveau) si cela vous était proposé ?	Vaccine acceptance cholera (outbreak vacccines)
select_one xb2uf79	Accepteriez-vous d’être vacciné contre le virus Ebola (à nouveau) si cela vous était proposé ?	Vaccine acceptance ebola (outbreak vacccines)
select_one tl0sh63	Si un vaccin sûr et efficace était disponible contre la COVID-19, accepteriez-vous d’être vacciné ?	Vaccine acceptance COVID-19 (outbreak vacccines)

## Sheet: answers
Section C		Section D		Section E
code for anwsers	label	code for anwsers	label	code for anwsers	label
select_one io9hc65	Oui	select_one pd4ca54	Oui	select_one qk83r69	Oui
	Non		Non		Non
	Ne sait pas		Un peu		Ne sait pas
	Refus de répondre		Ne sait pas		Refus de répondre
select_one vc2rq06	Oui		Refus de répondre	select_one dq5va93	Oui
	Non	select_one ka61w71	Oui		Non
	Ne sait pas		Non		Ne sait pas
	Refus de répondre		Un peu		Refus de répondre
select_one mk0dw91	Oui		Ne sait pas	select_one sk1kr56	Oui
	Non		Refus de répondre		Non
	Ne sait pas	select_one vf2rj38	Oui		Ne sait pas
	Refus de répondre		Non		Refus de répondre
select_one oy5ow63	Oui		Un peu	select_one ha59c46	Oui
	Non		Ne sait pas		Non
	Peut-être		Refus de répondre		Ne sait pas
	Ne sait pas	select_one vh9cc71	Oui		Refus de répondre
	Refus de répondre		Non	select_one dd7re64	Oui
select_one vg0ac80	Oui		Un peu		Non
	Non		Ne sait pas		Ne sait pas
	Peut-être		Refus de répondre		Refus de répondre
	Ne sait pas	select_one nk18b68	Oui	select_one at6iw95	Oui
	Refus de répondre		Non		Non
select_one fe4pk35	Oui		Un peu		Ne sait pas
	Non		Ne sait pas		Refus de répondre
	Peut-être		Refus de répondre	select_one wg6uk58	Oui
	Ne sait pas	select_one lq1so59	Oui		Non
	Refus de répondre		Non		Ne sait pas
select_one gi2eu79	Oui		Un peu		Refus de répondre
	Non		Ne sait pas	select_one nq3lz12	Oui
	Peut-être		Refus de répondre		Non
	Ne sait pas	select_one ht9ua02	Oui		Peut-être
	Refus de répondre		Non		Ne sait pas
select_one iv3pu30	Oui		Peut-être	select_one oe8xe86	Oui
	Non		Ne sait pas		Non, cela est trop tard
	Peut-être		Refus de répondre		Non, cela est trop tôt
	Ne sait pas				Peut-être
	Refus de répondre				Ne sait pas
select_one pv9lv19	Oui				Refus de répondre
	Non			select_one pv0zw00	Oui, tous
	Peut-être				Oui, mais pas tous
	Ne sait pas				Non
	Refus de répondre				Ne sait pas
select_one rj7oe47	Oui				Refus de répondre
	Non			select_one bf05u20	Oui
	Peut-être				Non
	Ne sait pas				Peut-être
	Refus de répondre				Ne sait pas
select_one iv3bk76	Oui				Refus de répondre
	Non			select_one xb2uf79	Oui
	Peut-être				Non
	Ne sait pas				Peut-être
	Refus de répondre				Ne sait pas
select_one cx1xp71	Oui				Refus de répondre
	Non			select_one tl0sh63	Oui
	Peut-être				Non
	Ne sait pas				Peut-être
	Refus de répondre				Ne sait pas
select_one ip53z78	Oui				Refus de répondre
	Non
	Peut-être
	Ne sait pas
	Refus de répondre
select_one ow9yc70	Très élevé
	Très faible
	Est le même
	Ne sait pas
	Refus de répondre
select_one xv1gd30	Très élevé
	Très faible
	Ne sait pas
	Refus de répondre
select_one cr9uz84	Oui
	Non
	Peut-être
	Ne sait pas
	Refus de répondre
select_one nd2hy77	Oui
	Non
	Peut-être
	Ne sait pas
	Refus de répondre
select_one zy8du76	Oui
	Non
	Peut-être
	Ne sait pas
	Refus de répondre
